# Supplementary material for: Hesperetin promotes bladder cancer cells death via the PI3K/AKT pathway by network pharmacology and molecular docking
Source: Sci Rep. 2024 Jan 10;14:1009. doi: 10.1038/s41598-023-50476-8 (PMC10781778; doi:10.1038/s41598-023-50476-8)
Supplement: Supplementary file 2 — Supplementary Information 2. [file 41598_2023_50476_MOESM2_ESM.zip]

Archive with 227 entries (179 files):
- protein/1article/
- protein/1article/1.magration Figure6/
- protein/1article/1.magration Figure6/5637/
- protein/1article/1.magration Figure6/5637/ACTIN .tif
- protein/1article/1.magration Figure6/5637/ACTIN Cut.tif
- protein/1article/1.magration Figure6/5637/MMP2 Cut.png
- protein/1article/1.magration Figure6/5637/MMP2.png
- protein/1article/1.magration Figure6/5637/MMP9 Cut.tif
- protein/1article/1.magration Figure6/5637/MMP9.tif
- protein/1article/1.magration Figure6/5637/╨┬╜¿ Microsoft Excel ╣ñ╫≈▒φ.xlsx
- protein/1article/1.magration Figure6/T24/
- protein/1article/1.magration Figure6/T24/ACTIN (1).tif
- protein/1article/1.magration Figure6/T24/ACTIN Cut.tif
- protein/1article/1.magration Figure6/T24/MMP2 .tif
- protein/1article/1.magration Figure6/T24/MMP2 Cut.tif
- protein/1article/1.magration Figure6/T24/MMP9 Cut.tif
- protein/1article/1.magration Figure6/T24/MMP9.tif
- protein/1article/1.magration Figure6/T24/╨┬╜¿ Microsoft Excel ╣ñ╫≈▒φ.xlsx
- protein/1article/2.apoptosis  Figure7/
- protein/1article/2.apoptosis  Figure7/5637/
- protein/1article/2.apoptosis  Figure7/5637/ACTIN.tif
- protein/1article/2.apoptosis  Figure7/5637/ACTINCUT.tif
- protein/1article/2.apoptosis  Figure7/5637/BAX.tif
- protein/1article/2.apoptosis  Figure7/5637/BAXCUT.tif
- protein/1article/2.apoptosis  Figure7/5637/BCL-2 cut.tif
- protein/1article/2.apoptosis  Figure7/5637/BCL-2.tif
- protein/1article/2.apoptosis  Figure7/5637/caspase-3.tif
- protein/1article/2.apoptosis  Figure7/5637/caspase-3Cut.tif
- protein/1article/2.apoptosis  Figure7/5637/cleaved caspase-3.png
- protein/1article/2.apoptosis  Figure7/5637/cleaved caspase-3cut.png
- protein/1article/2.apoptosis  Figure7/5637/╨┬╜¿ Microsoft Excel ╣ñ╫≈▒φ.xlsx
- protein/1article/2.apoptosis  Figure7/T24/
- protein/1article/2.apoptosis  Figure7/T24/ACTIN Cut.tif
- protein/1article/2.apoptosis  Figure7/T24/ACTIN.tif
- protein/1article/2.apoptosis  Figure7/T24/BAX.tif
- protein/1article/2.apoptosis  Figure7/T24/BAXCUTtif.tif
- protein/1article/2.apoptosis  Figure7/T24/BCL-2.tif
- protein/1article/2.apoptosis  Figure7/T24/BCL-2Cut.tif
- protein/1article/2.apoptosis  Figure7/T24/capase-3.tif
- protein/1article/2.apoptosis  Figure7/T24/capase-3Cut.tif
- protein/1article/2.apoptosis  Figure7/T24/cleaved caspase-3 cut.tif
- protein/1article/2.apoptosis  Figure7/T24/cleaved caspase-3.tif
- protein/1article/2.apoptosis  Figure7/T24/╨┬╜¿ Microsoft Excel ╣ñ╫≈▒φ.xlsx
- protein/1article/3.ferroptosis  Figure8/
- protein/1article/3.ferroptosis  Figure8/5637/
- protein/1article/3.ferroptosis  Figure8/5637/ACTIN.tif
- protein/1article/3.ferroptosis  Figure8/5637/ACTINcut.tif
- protein/1article/3.ferroptosis  Figure8/5637/GPX4.tif
- protein/1article/3.ferroptosis  Figure8/5637/GPX4cut.tif
- protein/1article/3.ferroptosis  Figure8/5637/╨┬╜¿ Microsoft Excel ╣ñ╫≈▒φ.xlsx
- protein/1article/3.ferroptosis  Figure8/T24/
- protein/1article/3.ferroptosis  Figure8/T24/ACTIN.tif
- protein/1article/3.ferroptosis  Figure8/T24/ACTINcut.tif
- protein/1article/3.ferroptosis  Figure8/T24/GPX4.tif
- protein/1article/3.ferroptosis  Figure8/T24/GPX4cut.tif
- protein/1article/3.ferroptosis  Figure8/T24/╨┬╜¿ Microsoft Excel ╣ñ╫≈▒φ.xlsx
- protein/1article/4.targets   Figure9/
- protein/1article/4.targets   Figure9/5637/
- protein/1article/4.targets   Figure9/5637/ACTIN.tif
- protein/1article/4.targets   Figure9/5637/ACTINCUT.tif
- protein/1article/4.targets   Figure9/5637/MAPK1.tif
- protein/1article/4.targets   Figure9/5637/MAPK1CUT.tif
- protein/1article/4.targets   Figure9/5637/P85.tif
- protein/1article/4.targets   Figure9/5637/P85CUT.tif
- protein/1article/4.targets   Figure9/5637/SRC.tif
- protein/1article/4.targets   Figure9/5637/SRCCUT.tif
- protein/1article/4.targets   Figure9/5637/╨┬╜¿ Microsoft Excel ╣ñ╫≈▒φ.xlsx
- protein/1article/4.targets   Figure9/T24/
- protein/1article/4.targets   Figure9/T24/ACTIN.tif
- protein/1article/4.targets   Figure9/T24/ACTINCUT.tif
- protein/1article/4.targets   Figure9/T24/MAPK1.tif
- protein/1article/4.targets   Figure9/T24/MAPK1CUT.tif
- protein/1article/4.targets   Figure9/T24/P85.tif
- protein/1article/4.targets   Figure9/T24/P85CUT.tif
- protein/1article/4.targets   Figure9/T24/SRC.tif
- protein/1article/4.targets   Figure9/T24/SRCCUT.tif
- protein/1article/4.targets   Figure9/T24/╨┬╜¿ Microsoft Excel ╣ñ╫≈▒φ.xlsx
- protein/1article/5.pathway   Figure10/
- protein/1article/5.pathway   Figure10/5637/
- protein/1article/5.pathway   Figure10/5637/ACTIN.tif
- protein/1article/5.pathway   Figure10/5637/ACTINCUT.tif
- protein/1article/5.pathway   Figure10/5637/AKT.png
- protein/1article/5.pathway   Figure10/5637/AKTCUT.png
- protein/1article/5.pathway   Figure10/5637/PAKT.tif
- protein/1article/5.pathway   Figure10/5637/PAKTCUT.tif
- protein/1article/5.pathway   Figure10/5637/PI3K.tif
- protein/1article/5.pathway   Figure10/5637/PI3KCUT.tif
- protein/1article/5.pathway   Figure10/5637/╨┬╜¿ Microsoft Excel ╣ñ╫≈▒φ.xlsx
- protein/1article/5.pathway   Figure10/T24/
- protein/1article/5.pathway   Figure10/T24/ACTIN.tif
- protein/1article/5.pathway   Figure10/T24/ACTINCUT.tif
- protein/1article/5.pathway   Figure10/T24/AKT.tif
- protein/1article/5.pathway   Figure10/T24/AKTCUT.tif
- protein/1article/5.pathway   Figure10/T24/PAKT.tif
- protein/1article/5.pathway   Figure10/T24/PAKTCUT.tif
- protein/1article/5.pathway   Figure10/T24/PI3K.tif
- protein/1article/5.pathway   Figure10/T24/PI3KCUT.tif
- protein/1article/5.pathway   Figure10/T24/╨┬╜¿ Microsoft Excel ╣ñ╫≈▒φ.xlsx
- protein/2 repeat/
- protein/2 repeat/1.magration/
- protein/2 repeat/1.magration/5637/
- protein/2 repeat/1.magration/5637/ACTIN.tif
- protein/2 repeat/1.magration/5637/ACTINcut.tif
- protein/2 repeat/1.magration/5637/MMP2.png
- protein/2 repeat/1.magration/5637/MMP9.tif
- protein/2 repeat/1.magration/5637/╨┬╜¿ Microsoft Excel ╣ñ╫≈▒φ.xlsx
- protein/2 repeat/1.magration/T24/
- protein/2 repeat/1.magration/T24/ACTIN.tif
- protein/2 repeat/1.magration/T24/ACTINCut.tif
- protein/2 repeat/1.magration/T24/MMP2.tif
- protein/2 repeat/1.magration/T24/MMP2JIE.tif
- protein/2 repeat/1.magration/T24/MMP9.tif
- protein/2 repeat/1.magration/T24/╨┬╜¿ Microsoft Excel ╣ñ╫≈▒φ.xlsx
- protein/2 repeat/2.apoptosis/
- protein/2 repeat/2.apoptosis/5637/
- protein/2 repeat/2.apoptosis/5637/ACTIN.tif
- protein/2 repeat/2.apoptosis/5637/BAX.tif
- protein/2 repeat/2.apoptosis/5637/BCL-2.tif
- protein/2 repeat/2.apoptosis/5637/CASPASE3.tif
- protein/2 repeat/2.apoptosis/5637/CLEAVED CASPASE3.tif
- protein/2 repeat/2.apoptosis/5637/╨┬╜¿ Microsoft Excel ╣ñ╫≈▒φ.xlsx
- protein/2 repeat/2.apoptosis/T24/
- protein/2 repeat/2.apoptosis/T24/ACTIN.png
- protein/2 repeat/2.apoptosis/T24/ACTINCUT.png
- protein/2 repeat/2.apoptosis/T24/BAX.png
- protein/2 repeat/2.apoptosis/T24/BCL-2.png
- protein/2 repeat/2.apoptosis/T24/CASPASE3.tif
- protein/2 repeat/2.apoptosis/T24/CLEAVED CASPASE3.tif
- protein/2 repeat/2.apoptosis/T24/╨┬╜¿ Microsoft Excel ╣ñ╫≈▒φ.xlsx
- protein/2 repeat/3.ferroptosis/
- protein/2 repeat/3.ferroptosis/5637/
- protein/2 repeat/3.ferroptosis/5637/1.241.tif
- protein/2 repeat/3.ferroptosis/5637/26.tif
- protein/2 repeat/3.ferroptosis/5637/╨┬╜¿ Microsoft Excel ╣ñ╫≈▒φ.xlsx
- protein/2 repeat/3.ferroptosis/T24/
- protein/2 repeat/3.ferroptosis/T24/2.241.tif
- protein/2 repeat/3.ferroptosis/T24/25.tif
- protein/2 repeat/3.ferroptosis/T24/╨┬╜¿ Microsoft Excel ╣ñ╫≈▒φ.xlsx
- protein/2 repeat/4.targets/
- protein/2 repeat/4.targets/5637/
- protein/2 repeat/4.targets/5637/ACTIN.tif
- protein/2 repeat/4.targets/5637/MAPK1.tif
- protein/2 repeat/4.targets/5637/P85.tif
- protein/2 repeat/4.targets/5637/SRC.tif
- protein/2 repeat/4.targets/5637/╨┬╜¿ Microsoft Excel ╣ñ╫≈▒φ.xlsx
- protein/2 repeat/4.targets/T24/
- protein/2 repeat/4.targets/T24/ACTIN.tif
- protein/2 repeat/4.targets/T24/MAPK1.tif
- protein/2 repeat/4.targets/T24/P85.tif
- protein/2 repeat/4.targets/T24/SRC.tif
- protein/2 repeat/4.targets/T24/╨┬╜¿ Microsoft Excel ╣ñ╫≈▒φ.xlsx
- protein/2 repeat/5.pathway/
- protein/2 repeat/5.pathway/5637/
- protein/2 repeat/5.pathway/5637/ACTIN.tif
- protein/2 repeat/5.pathway/5637/AKT.png
- protein/2 repeat/5.pathway/5637/PAKT.png
- protein/2 repeat/5.pathway/5637/PI3K.tif
- protein/2 repeat/5.pathway/5637/╨┬╜¿ Microsoft Excel ╣ñ╫≈▒φ.xlsx
- protein/2 repeat/5.pathway/T24/
- protein/2 repeat/5.pathway/T24/ACTIN.tif
- protein/2 repeat/5.pathway/T24/AKT.tif
- protein/2 repeat/5.pathway/T24/PAKT.tif
- protein/2 repeat/5.pathway/T24/PI3K.tif
- protein/2 repeat/5.pathway/T24/╨┬╜¿ Microsoft Excel ╣ñ╫≈▒φ.xlsx
- protein/3 repeat/
- protein/3 repeat/1.magration/
- protein/3 repeat/1.magration/5637/
- protein/3 repeat/1.magration/5637/24.tif
- protein/3 repeat/1.magration/5637/MMP2Cut.png
- protein/3 repeat/1.magration/5637/MMP9.tif
- protein/3 repeat/1.magration/5637/╨┬╜¿ Microsoft Excel ╣ñ╫≈▒φ.xlsx
- protein/3 repeat/1.magration/T24/
- protein/3 repeat/1.magration/T24/23.tif
- protein/3 repeat/1.magration/T24/MMP2.tif
- protein/3 repeat/1.magration/T24/MMP9.tif
- protein/3 repeat/1.magration/T24/╨┬╜¿ Microsoft Excel ╣ñ╫≈▒φ.xlsx
- protein/3 repeat/2.apoptosis/
- protein/3 repeat/2.apoptosis/5637/
- protein/3 repeat/2.apoptosis/5637/ACTIN.tif
- protein/3 repeat/2.apoptosis/5637/BAX.tif
- protein/3 repeat/2.apoptosis/5637/BCL2.tif
- protein/3 repeat/2.apoptosis/5637/CASPASE3.tif
- protein/3 repeat/2.apoptosis/5637/cleaved caspase3.tif
- protein/3 repeat/2.apoptosis/5637/╨┬╜¿ Microsoft Excel ╣ñ╫≈▒φ.xlsx
- protein/3 repeat/2.apoptosis/T24/
- protein/3 repeat/2.apoptosis/T24/ACTIN.tif
- protein/3 repeat/2.apoptosis/T24/BAX.png
- protein/3 repeat/2.apoptosis/T24/BCL-2.png
- protein/3 repeat/2.apoptosis/T24/caspase3.tif
- protein/3 repeat/2.apoptosis/T24/cleaved caspase3.tif
- protein/3 repeat/2.apoptosis/T24/╨┬╜¿ Microsoft Excel ╣ñ╫≈▒φ.xlsx
- protein/3 repeat/3.ferroptosis/
- protein/3 repeat/3.ferroptosis/5637/
- protein/3 repeat/3.ferroptosis/5637/11.13.tif
- protein/3 repeat/3.ferroptosis/5637/ACTIN.tif
- protein/3 repeat/3.ferroptosis/5637/╨┬╜¿ Microsoft Excel ╣ñ╫≈▒φ.xlsx
- protein/3 repeat/3.ferroptosis/T24/
- protein/3 repeat/3.ferroptosis/T24/2.242.tif
- protein/3 repeat/3.ferroptosis/T24/20.tif
- protein/3 repeat/3.ferroptosis/T24/╨┬╜¿ Microsoft Excel ╣ñ╫≈▒φ.xlsx
- protein/3 repeat/4.targets/
- protein/3 repeat/4.targets/5637/
- protein/3 repeat/4.targets/5637/ACTIN.tif
- protein/3 repeat/4.targets/5637/MAPK1.tif
- protein/3 repeat/4.targets/5637/P85.tif
- protein/3 repeat/4.targets/5637/SRC.tif
- protein/3 repeat/4.targets/5637/╨┬╜¿ Microsoft Excel ╣ñ╫≈▒φ.xlsx
- protein/3 repeat/4.targets/T24/
- protein/3 repeat/4.targets/T24/ACTIN.tif
- protein/3 repeat/4.targets/T24/MAPK1.tif
- protein/3 repeat/4.targets/T24/P85.tif
- protein/3 repeat/4.targets/T24/SRC.tif
- protein/3 repeat/4.targets/T24/╨┬╜¿ Microsoft Excel ╣ñ╫≈▒φ.xlsx
- protein/3 repeat/5.pathway/
- protein/3 repeat/5.pathway/5637/
- protein/3 repeat/5.pathway/5637/ACTIN.tif
- protein/3 repeat/5.pathway/5637/AKT.png
- protein/3 repeat/5.pathway/5637/PAKT.tif
- protein/3 repeat/5.pathway/5637/PI3K.tif
- protein/3 repeat/5.pathway/5637/PI3KCUT.tif
- protein/3 repeat/5.pathway/5637/╨┬╜¿ Microsoft Excel ╣ñ╫≈▒φ.xlsx
- protein/3 repeat/5.pathway/T24/
- protein/3 repeat/5.pathway/T24/ACTIN.tif
- protein/3 repeat/5.pathway/T24/AKT.tif
- protein/3 repeat/5.pathway/T24/PAKT.tif
- protein/3 repeat/5.pathway/T24/PI3K.tif
- protein/3 repeat/5.pathway/T24/╨┬╜¿ Microsoft Excel ╣ñ╫≈▒φ.xlsx
