# Supplementary material for: Hesperetin promotes bladder cancer cells death via the PI3K/AKT pathway by network pharmacology and molecular docking
Source: Sci Rep. 2024 Jan 10;14:1009. doi: 10.1038/s41598-023-50476-8 (PMC10781778; doi:10.1038/s41598-023-50476-8)
Supplement: Supplementary file 2 — Supplementary Information 2. [file 41598_2023_50476_MOESM2_ESM.zip › protein/1article/1.magration Figure6/5637/╨┬╜¿ Microsoft Excel ╣ñ╫≈▒φ.xlsx]

## Sheet: Sheet1
ACTIN	MMP2	MMP9
114959	35530.3	83060.3
123326	28716.5	45108.9
125821	17582.9	49040.6
136395	12790.5	42618.4
	0.309069	0.72252
	0.23285	0.365768
	0.139746	0.389766
	0.0937754	0.312463
	1	1
	0.753392	0.50624
	0.452151	0.539453
	0.303413	0.432463
