# Supplementary material for: Hesperetin promotes bladder cancer cells death via the PI3K/AKT pathway by network pharmacology and molecular docking
Source: Sci Rep. 2024 Jan 10;14:1009. doi: 10.1038/s41598-023-50476-8 (PMC10781778; doi:10.1038/s41598-023-50476-8)
Supplement: Supplementary file 2 — Supplementary Information 2. [file 41598_2023_50476_MOESM2_ESM.zip › protein/1article/1.magration Figure6/T24/╨┬╜¿ Microsoft Excel ╣ñ╫≈▒φ.xlsx]

## Sheet: Sheet1
ACTIN	MMP2	MMP9
97874.4	51190.2	68518.4
93096.4	37750.1	56019.9
90327	27042.6	52384.7
109613	25263.6	37367.4
	MMP2	MMP9
	0.523019	0.700064
	0.405495	0.601742
	0.299385	0.579945
	0.23048	0.340903
	1	1
	0.775296	0.859552
	0.572417	0.828416
	0.440672	0.48696
