# Supplementary material for: Hesperetin promotes bladder cancer cells death via the PI3K/AKT pathway by network pharmacology and molecular docking
Source: Sci Rep. 2024 Jan 10;14:1009. doi: 10.1038/s41598-023-50476-8 (PMC10781778; doi:10.1038/s41598-023-50476-8)
Supplement: Supplementary file 2 — Supplementary Information 2. [file 41598_2023_50476_MOESM2_ESM.zip › protein/1article/2.apoptosis Figure7/5637/╨┬╜¿ Microsoft Excel ╣ñ╫≈▒φ.xlsx]

## Sheet: Sheet1
ACTIN	BAX	BCL-2	CASPASE3	CLEAVED CASPASE3
111988	60838.7	84283.5	75544.2	36143.5
105092	91139.3	83613.7	75298.8	49539.1
95627.6	103755	76543.1	78673.5	79705
108620	97266	61973.6	66977.6	94358.4
	0.543262	0.752613	0.674575	0.322744
	0.867235	0.795625	0.716505	0.471389
	1.08499	0.800428	0.822707	0.833494
	0.895474	0.570557	0.616626	0.868706
	1	1	1	1
	1.59635	1.05715	1.06216	1.46056
	1.99717	1.06353	1.21959	2.58252
	1.64833	0.758101	0.914096	2.69162
