# Supplementary material for: Hesperetin promotes bladder cancer cells death via the PI3K/AKT pathway by network pharmacology and molecular docking
Source: Sci Rep. 2024 Jan 10;14:1009. doi: 10.1038/s41598-023-50476-8 (PMC10781778; doi:10.1038/s41598-023-50476-8)
Supplement: Supplementary file 2 — Supplementary Information 2. [file 41598_2023_50476_MOESM2_ESM.zip › protein/1article/2.apoptosis Figure7/T24/╨┬╜¿ Microsoft Excel ╣ñ╫≈▒φ.xlsx]

## Sheet: Sheet1
ACTIN	BAX	BCL-2	CASPASE3	CLEAVED CASPASE3
128918	54902.3	107662	112321	22792.8
122068	50371	103418	97950.8	26021.9
134618	56422.4	81385.7	80257	35080
119456	81978.5	51015.5	69316.7	29982.8
	0.425871	0.835122	0.871261	0.176801
	0.412646	0.847217	0.802426	0.213175
	0.419131	0.604569	0.596185	0.26059
	0.686265	0.427065	0.580269	0.250994
	1	1	1	1
	0.968946	1.01448	0.920993	1.20573
	0.984172	0.723929	0.684278	1.47391
	1.61144	0.511381	0.666011	1.41964
