# Supplementary material for: Hesperetin promotes bladder cancer cells death via the PI3K/AKT pathway by network pharmacology and molecular docking
Source: Sci Rep. 2024 Jan 10;14:1009. doi: 10.1038/s41598-023-50476-8 (PMC10781778; doi:10.1038/s41598-023-50476-8)
Supplement: Supplementary file 2 — Supplementary Information 2. [file 41598_2023_50476_MOESM2_ESM.zip › protein/1article/3.ferroptosis Figure8/T24/╨┬╜¿ Microsoft Excel ╣ñ╫≈▒φ.xlsx]

## Sheet: Sheet1
ACTIN	GPX4
69082.9	40212.7
70942.5	39881.7
77145.5	32293.4
84883.1	19584.8
	0.582093
	0.562169
	0.418603
	0.230726
	1
	0.965771
	0.719135
	0.396374
