# Supplementary material for: Hesperetin promotes bladder cancer cells death via the PI3K/AKT pathway by network pharmacology and molecular docking
Source: Sci Rep. 2024 Jan 10;14:1009. doi: 10.1038/s41598-023-50476-8 (PMC10781778; doi:10.1038/s41598-023-50476-8)
Supplement: Supplementary file 2 — Supplementary Information 2. [file 41598_2023_50476_MOESM2_ESM.zip › protein/1article/4.targets Figure9/5637/╨┬╜¿ Microsoft Excel ╣ñ╫≈▒φ.xlsx]

## Sheet: Sheet1
ACTIN	MAPK1	PIK3R1	SRC
102314	73858.8	86221	76903.9
98867.6	59584.5	81057.7	57774.1
91322.9	50940.9	71668	41938
107920	61472.1	39689	27008.9
	0.721885	0.842712	0.751648
	0.60267	0.819861	0.584358
	0.557811	0.784775	0.459228
	0.569607	0.367763	0.250268
	1	1	1
	0.834855	0.972884	0.777436
	0.772714	0.93125	0.610962
	0.789055	0.436404	0.332959
