# Supplementary material for: Hesperetin promotes bladder cancer cells death via the PI3K/AKT pathway by network pharmacology and molecular docking
Source: Sci Rep. 2024 Jan 10;14:1009. doi: 10.1038/s41598-023-50476-8 (PMC10781778; doi:10.1038/s41598-023-50476-8)
Supplement: Supplementary file 2 — Supplementary Information 2. [file 41598_2023_50476_MOESM2_ESM.zip › protein/1article/4.targets Figure9/T24/╨┬╜¿ Microsoft Excel ╣ñ╫≈▒φ.xlsx]

## Sheet: Sheet1
ACTIN	MAPK1	P85	SRC
73725.1	92492	71113.6	78359
79890.6	58956.2	58088.9	36318.8
80779.3	54879.2	58462.5	23107.6
83703.4	39434.9	43553.6	22004.1
	1.25455	0.964578	1.06285
	0.737962	0.727105	0.454607
	0.679372	0.723731	0.286058
	0.471127	0.520332	0.262882
	1	1	1
	0.588227	0.753807	0.427723
	0.541525	0.750309	0.269142
	0.375533	0.53944	0.247336
