# Supplementary material for: Hesperetin promotes bladder cancer cells death via the PI3K/AKT pathway by network pharmacology and molecular docking
Source: Sci Rep. 2024 Jan 10;14:1009. doi: 10.1038/s41598-023-50476-8 (PMC10781778; doi:10.1038/s41598-023-50476-8)
Supplement: Supplementary file 2 — Supplementary Information 2. [file 41598_2023_50476_MOESM2_ESM.zip › protein/1article/5.pathway Figure10/T24/╨┬╜¿ Microsoft Excel ╣ñ╫≈▒φ.xlsx]

## Sheet: Sheet1
ACTIN	PI3K	AKT	PAKT
71420.4	55032.3	71644.2	107060
75257.9	57758.8	76219.8	81131
75614.3	48682.4	84468.2	70367.3
77446.7	37806.5	89915.8	30025.6
	0.77054	1.00313	1.49901
	0.767478	1.01278	1.07804
	0.643825	1.11709	0.930608
	0.488161	1.161	0.387694
	1	1	1
	0.996026	1.00962	0.719169
	0.83555	1.1136	0.620816
	0.633531	1.15737	0.258634
