# Supplementary material for: Hesperetin promotes bladder cancer cells death via the PI3K/AKT pathway by network pharmacology and molecular docking
Source: Sci Rep. 2024 Jan 10;14:1009. doi: 10.1038/s41598-023-50476-8 (PMC10781778; doi:10.1038/s41598-023-50476-8)
Supplement: Supplementary file 2 — Supplementary Information 2. [file 41598_2023_50476_MOESM2_ESM.zip › protein/2 repeat/1.magration/5637/╨┬╜¿ Microsoft Excel ╣ñ╫≈▒φ.xlsx]

## Sheet: Sheet1
ACTIN	MMP2	MMP9
104440	36209.4	116701
109652	36521.9	44505.3
114986	28375.1	35541.3
124964	24732.3	55029.8
	0.346701	1.1174
	0.33307	0.405877
	0.24677	0.309092
	0.197915	0.440364
	1	1
	0.960684	0.363233
	0.711767	0.276617
	0.570852	0.394096
