# Supplementary material for: Hesperetin promotes bladder cancer cells death via the PI3K/AKT pathway by network pharmacology and molecular docking
Source: Sci Rep. 2024 Jan 10;14:1009. doi: 10.1038/s41598-023-50476-8 (PMC10781778; doi:10.1038/s41598-023-50476-8)
Supplement: Supplementary file 2 — Supplementary Information 2. [file 41598_2023_50476_MOESM2_ESM.zip › protein/2 repeat/1.magration/T24/╨┬╜¿ Microsoft Excel ╣ñ╫≈▒φ.xlsx]

## Sheet: Sheet1
ACTIN	MMP2	MMP9
144227	112877	94800.4
136010	119308	82926.6
137924	89116.8	75406.6
132167	102874	41411.2
	0.782638	0.657301
	0.877202	0.609708
	0.646132	0.546728
	0.778364	0.313326
	1	1
	1.12083	0.927593
	0.825582	0.831776
	0.994539	0.476685
