# Supplementary material for: Hesperetin promotes bladder cancer cells death via the PI3K/AKT pathway by network pharmacology and molecular docking
Source: Sci Rep. 2024 Jan 10;14:1009. doi: 10.1038/s41598-023-50476-8 (PMC10781778; doi:10.1038/s41598-023-50476-8)
Supplement: Supplementary file 2 — Supplementary Information 2. [file 41598_2023_50476_MOESM2_ESM.zip › protein/2 repeat/2.apoptosis/5637/╨┬╜¿ Microsoft Excel ╣ñ╫≈▒φ.xlsx]

## Sheet: Sheet1
ACTIN	BAX	BCL-2	CASPASE3	CLEAVED CASPASE3
114125	56225.6	116453	136819	66903.3
103493	64948.5	106082	132397	60529.5
103882	72851.5	63507.5	122871	82178
91762.6	71310	43912.3	109274	149765
	0.492668	1.0204	1.19885	0.586229
	0.627562	1.02501	1.27928	0.584864
	0.701289	0.611341	1.18279	0.791068
	0.777114	0.478542	1.19084	1.6321
	1	1	1	1
	1.2738	1.00452	1.06709	0.997672
	1.42345	0.599117	0.986602	1.34942
	1.57736	0.468973	0.993317	2.78406
