# Supplementary material for: Hesperetin promotes bladder cancer cells death via the PI3K/AKT pathway by network pharmacology and molecular docking
Source: Sci Rep. 2024 Jan 10;14:1009. doi: 10.1038/s41598-023-50476-8 (PMC10781778; doi:10.1038/s41598-023-50476-8)
Supplement: Supplementary file 2 — Supplementary Information 2. [file 41598_2023_50476_MOESM2_ESM.zip › protein/2 repeat/2.apoptosis/T24/╨┬╜¿ Microsoft Excel ╣ñ╫≈▒φ.xlsx]

## Sheet: Sheet1
ACTIN	BAX	BCL-2	CASPASE3	CLEAVED CASPASE3
111056	110567	98174.7	123336	28140
98091.4	124686	119595	101736	49127.8
98572.6	111982	88369.4	104441	51737.9
95245.6	127179	54679.2	92618.8	106172
	0.995593	0.884009	1.11058	0.253385
	1.27112	1.21922	1.03716	0.500837
	1.13603	0.89649	1.05953	0.524871
	1.33527	0.574087	0.972421	1.11472
	1	1	1	1
	1.27674	1.3792	0.933891	1.97659
	1.14106	1.01412	0.954036	2.07144
	1.34118	0.649413	0.875601	4.3993
