# Supplementary material for: Hesperetin promotes bladder cancer cells death via the PI3K/AKT pathway by network pharmacology and molecular docking
Source: Sci Rep. 2024 Jan 10;14:1009. doi: 10.1038/s41598-023-50476-8 (PMC10781778; doi:10.1038/s41598-023-50476-8)
Supplement: Supplementary file 2 — Supplementary Information 2. [file 41598_2023_50476_MOESM2_ESM.zip › protein/2 repeat/3.ferroptosis/5637/╨┬╜¿ Microsoft Excel ╣ñ╫≈▒φ.xlsx]

## Sheet: Sheet1
ACTIN	GPX4
136250	56819.1
111527	42116.4
96970.8	29638.5
94764.8	30574.6
	0.417022
	0.377634
	0.305644
	0.322636
	1
	0.905551
	0.732921
	0.773668
