# Supplementary material for: Hesperetin promotes bladder cancer cells death via the PI3K/AKT pathway by network pharmacology and molecular docking
Source: Sci Rep. 2024 Jan 10;14:1009. doi: 10.1038/s41598-023-50476-8 (PMC10781778; doi:10.1038/s41598-023-50476-8)
Supplement: Supplementary file 2 — Supplementary Information 2. [file 41598_2023_50476_MOESM2_ESM.zip › protein/3 repeat/1.magration/5637/╨┬╜¿ Microsoft Excel ╣ñ╫≈▒φ.xlsx]

## Sheet: Sheet1
ACTIN	MMP2	MMP9
86350.9	32284.3	120574
83044.7	34952	68584.9
84816.4	21829.9	48029.2
109073	13456.3	47097.4
	0.373873	1.39633
	0.420882	0.825879
	0.257378	0.566272
	0.123369	0.431795
	1	1
	1.12574	0.591466
	0.68841	0.405544
	0.329977	0.309237
