# Supplementary material for: Hesperetin promotes bladder cancer cells death via the PI3K/AKT pathway by network pharmacology and molecular docking
Source: Sci Rep. 2024 Jan 10;14:1009. doi: 10.1038/s41598-023-50476-8 (PMC10781778; doi:10.1038/s41598-023-50476-8)
Supplement: Supplementary file 2 — Supplementary Information 2. [file 41598_2023_50476_MOESM2_ESM.zip › protein/3 repeat/1.magration/T24/╨┬╜¿ Microsoft Excel ╣ñ╫≈▒φ.xlsx]

## Sheet: Sheet1
ACTIN	MMP2	MMP9
119475	121105	37325.7
93744.9	109971	23055.4
95664.2	82586.9	21480.6
108193	72763.4	20858.1
	1.01365	0.312415
	1.17309	0.245938
	0.8633	0.224541
	0.672534	0.192787
	1	1
	1.1573	0.787214
	0.851678	0.718727
	0.66348	0.617085
