# Supplementary material for: Hesperetin promotes bladder cancer cells death via the PI3K/AKT pathway by network pharmacology and molecular docking
Source: Sci Rep. 2024 Jan 10;14:1009. doi: 10.1038/s41598-023-50476-8 (PMC10781778; doi:10.1038/s41598-023-50476-8)
Supplement: Supplementary file 2 — Supplementary Information 2. [file 41598_2023_50476_MOESM2_ESM.zip › protein/3 repeat/2.apoptosis/5637/╨┬╜¿ Microsoft Excel ╣ñ╫≈▒φ.xlsx]

## Sheet: Sheet1
ACTIN	BAX	BCL-2	CASPASE3	CLEAVED CASPASE3
87421.2	53211.8	100220	162085	41424.8
97570	76708.7	54034.1	105915	35733.5
109198	82839.1	39886	121556	77296.3
92646.4	86152.8	26318.1	106211	107594
	0.608682	1.1464	1.85407	0.473852
	0.786191	0.553799	1.08553	0.366234
	0.758613	0.365263	1.11317	0.707854
	0.929909	0.28407	1.14641	1.16134
	1	1	1	1
	1.29163	0.483074	0.585484	0.772886
	1.24632	0.318616	0.600392	1.49383
	1.52774	0.247792	0.618322	2.45085
