# Supplementary material for: Hesperetin promotes bladder cancer cells death via the PI3K/AKT pathway by network pharmacology and molecular docking
Source: Sci Rep. 2024 Jan 10;14:1009. doi: 10.1038/s41598-023-50476-8 (PMC10781778; doi:10.1038/s41598-023-50476-8)
Supplement: Supplementary file 2 — Supplementary Information 2. [file 41598_2023_50476_MOESM2_ESM.zip › protein/3 repeat/2.apoptosis/T24/╨┬╜¿ Microsoft Excel ╣ñ╫≈▒φ.xlsx]

## Sheet: Sheet1
ACTIN	BAX	BCL-2	CASPASE3	CLEAVED CASPASE3
125401	36497.6	28355.9	114865	57927.8
138338	35494.8	32659.1	89127.7	46504.4
118662	38048.8	25286.1	85159.9	105548
131749	51602.9	23014.3	65732.3	184135
	0.291048	0.226122	0.915987	0.461942
	0.25658	0.236082	0.644275	0.336165
	0.320649	0.213094	0.717669	0.88949
	0.391676	0.174683	0.49892	1.39762
	1	1	1	1
	0.881573	1.04405	0.703367	0.727721
	1.1017	0.942383	0.783493	1.92554
	1.34574	0.772516	0.54468	3.02553
