# Supplementary material for: Hesperetin promotes bladder cancer cells death via the PI3K/AKT pathway by network pharmacology and molecular docking
Source: Sci Rep. 2024 Jan 10;14:1009. doi: 10.1038/s41598-023-50476-8 (PMC10781778; doi:10.1038/s41598-023-50476-8)
Supplement: Supplementary file 2 — Supplementary Information 2. [file 41598_2023_50476_MOESM2_ESM.zip › protein/3 repeat/3.ferroptosis/T24/╨┬╜¿ Microsoft Excel ╣ñ╫≈▒φ.xlsx]

## Sheet: Sheet1
ACTIN	GPX4
85462.5	40986.6
86527.5	32163.9
91636.8	34533.6
96696.5	23663.2
	0.479586
	0.371719
	0.376852
	0.244716
	1
	0.775082
	0.785786
	0.510266
