# Supplementary material for: Hesperetin promotes bladder cancer cells death via the PI3K/AKT pathway by network pharmacology and molecular docking
Source: Sci Rep. 2024 Jan 10;14:1009. doi: 10.1038/s41598-023-50476-8 (PMC10781778; doi:10.1038/s41598-023-50476-8)
Supplement: Supplementary file 2 — Supplementary Information 2. [file 41598_2023_50476_MOESM2_ESM.zip › protein/3 repeat/5.pathway/5637/╨┬╜¿ Microsoft Excel ╣ñ╫≈▒φ.xlsx]

## Sheet: Sheet1
ACTIN	PI3K	AKT	PAKT
119329	107742	68159.9	130640
125309	38479.9	62711.3	80553.3
107802	39503.5	55082.2	65031.8
97237.8	37195.2	63798.2	76592.6
	0.902898	0.571192	1.09479
	0.307079	0.500452	0.642836
	0.366445	0.510958	0.603252
	0.382518	0.656105	0.787683
	1	1	1
	0.340104	0.876154	0.587179
	0.405854	0.894546	0.551023
	0.423656	1.14866	0.719486
